# Supplementary material for: Association between NTRK2 Polymorphisms, Hippocampal Volumes and Treatment Resistance in Major Depressive Disorder
Source: Genes (Basel). 2023 Nov 3;14(11):2037. doi: 10.3390/genes14112037 (PMC10671548; doi:10.3390/genes14112037)
Supplement: Supplementary file 1 [file genes-14-02037-s001.zip]

Archive with 1 entries (1 files):
- genes-2667863-supplementary.pdf
